# Supplementary material for: Anatomy of a Neotropical insect radiation
Source: BMC Evol Biol. 2018 Mar 14;18:30. doi: 10.1186/s12862-018-1146-9 (PMC5853117; doi:10.1186/s12862-018-1146-9)
Supplement: Supplementary file 1 — Spreadsheet with list of permits obtained for research, collection, export and import of specimens used in this study, and respective granting agencies. (XLSX 16 kb) [file 12862_2018_1146_MOESM1_ESM.xlsx]

## Sheet: Sheet1
Country	Date	import	Partners	research & collecting	Agency	export	agency
USA	1986	2 May-31 Aug	North Carolina		USDA APHIS PPQ
USA	1987	27 April-31 Dec	North Carolina		USDA APHIS PPQ
USA	1988	13-31 May	Maryland		USDA APHIS PPQ
USA	1992-93	526-923228	Maryland		USDA APHIS PPQ
USA	1994-96	P526P-943517	New York		USDA APHIS PPQ
USA	1997-99	P526P-34516	Iowa		USDA APHIS PPQ
USA	2000-02	renewal	Iowa		USDA APHIS PPQ
USA	2003-04	P526P-64460	Iowa		USDA APHIS PPQ
USA	2004-07	P526P-64460	Iowa		USDA APHIS PPQ
USA	2007-10	P526P-07-05994	Iowa		USDA APHIS PPQ
USA	2010-13	P526P-10-02412	Iowa		USDA APHIS PPQ
USA	2013-16	P526P-13-01966	Iowa		USDA APHIS PPQ
USA	2016-19	P526P-15117-018	Iowa		USDA APHIS PPQ
Venezuela	1977-1996		INParques	INParques	Instituto Nacional de Parques
Bolivia	2006		CBF & MHNNKM	Colección Boliviana de Fauna (CBF)	Autoridad Nacional de Biodiversidad	CBF	Colección Boliviana de Fauna (CBF)
Bolivia	2011		MHNNKM	Convenio de Cooperacion Interinstitucional-MHNNKM & Cornell College	Museo de Historia Natural Noel Kempff Mercado	MMAyA-VMA-DGBAP No 1673	Ministerio de Medio Ambient y Agua
Brazil	2008		EAN-UFPB	Universidade Federal da Paraíba (UFPB)	Herbario Jayme Coelho de Moraes, UFPB	Intercâmbio 20/2013- Universidade Federal da Paraíba
Costa Rica	1999		INBIO	MINAE Resolucion Cientifica 0023100, Deposito No 412-01	Ministerio del Ambiente y Energia	No1699042, permiso No26599-OSRA-ACCVC	Oficina de Salud Animal, Permiso de Exportación
Costa Rica	1999-2000		INBio	Recolección Científica Lic 00 0084, Resolución No 297.99-OFAU (MINAE)	Ministerio del Ambiente y Energia, Sistema Nacional de Áreas de Conservación	No1852632, Permiso No294-2000-CSRA-ACCVC	Declaracion Aduanera de Exportación
Costa Rica	2003		INBio	13Jan 2003-7Dec 2003: Recolección Científica No25008, Resolución No006-2003-OFAU-SINAC-MINAE	Ministerio del Ambiente y Energia, Sistema Nacional de Áreas de Conservación	No0004828 Certificado Oficial de Salud Animal ; No 2461136- Permiso No303-2003 OSRA-ACCV	Declaracion Aduanera de Exportación
Costa Rica	2008		INBio	Resolución No 043-2008-MINAE-SINAC	Ministerio del Ambiente y Energia, Sistema Nacional de Áreas de Conservación	No3821887 Permiso de Exportación, DGVS 862.2008	Ministerio del Ambiente y Energia
Costa Rica	2010		INBio	Pasaporte Científico No026-2010-SINAC 14 march-14 august 2010, Pasaporte Cientifico No01863	MINAET-Minesterio de Ambiente, Energia, y Telecomunicaciones; SINAC- Sistema Nacional de Áreas de Conservación	No2141124 March-23 April Permiso de Exportación	Direccion General de Vida Silvestere Ministerio de Recursos Naturalies Energia y Minas
Costa Rica	2010		INBio	Resolucion No070-201 SINAC,MINAE-SINAC Pasaporte Cientifico No01863	MINAE SINAC- Sistema Nacional de Áreas de Conservación	DGVS-704-2010, 11 Aug-10 Sept 2010	Certificado Oficial de SALUD Animal, Ministerio de Agricultura y Ganderia, Direccion General de Vida Silvestre, Ministerio de Recursos Naturales Energia y Minas
Costa Rica	2014		INBio-OTS	MINAE CONAGEBIO R-003-2014-0T-CONAGEBIO, Expediente 135	Ministerio de Ambiente y Energia, Comisión Nacional para la Gestión de la Biodiversidad
Ecuador	1998		Fundación Jatun Sacha	Autorización de Investigación Científica No004-IC-INEFAN/DNANVS/VS	El Instituto Ecuatoriano Forestal y de Áreas Naturales y Vida Silvestre
Ecuador	2005		Fundación Jatun Sacha	Autorización de Investigación Científica No031-1C-FAU-DNBA/MA Oct2004-Oct2005	Ministerio del Ambiente
French Guiana	2004-2016		Joep Moonen, Emerald Jungle Village
Panama	2012		STRI	DAPVS-016-2012 UNAM	Autoridad Nacional del Ambiente	NoSEX/AP-1-12; 095539	Ministerio de Desarollo Agropecuario, Dirección Fito-zoosaniteria de exportación
Peru	2005		MHN-UNMSM	No 25C/C-2004-INRENA-IANP	INRENA-Instituto Nacional de Recursos Naturales	No004853	Ministerio de Agricultura, Direccion General Forestal y de Fauna Silvestre
Peru	2008		PUCP	Autorizacion No110-2008-INRENA-IFFS-CB	INRENA	No011832-AG-INRENA	Ministerio de Agricultura, Direccion General Forestal y de Fauna Silvestre
Peru	2010		CEBIO	No060-2006-INRENA-IFFS-DCBA	Ministerio de Agricultura, Direccion General Forestal y de Fauna Silvestre	No004033-AG-DGFFS	Ministerio de Agricultura, Direccion General Forestal y de Fauna Silvestre
Peru	2012		CEBIO	No0160-2012-AG-DFFS-DGEFFS
Peru	2014		CEBIO	No0160-2012-AG-DFFS-DGEFFS	Contrato de Acceso Marco	No001439	MINAGRI-DGFFS
Suriname	2008		National Zoological Collection of Suriname, Anton de Kom University of Suriname	STINASU	Foundation for Nature Conservation in Suriname	MET permit No9122	Republiek Suriname -Aanvraggforumulier ter verkrijging
Suriname	2011		National Zoological Collection of Suriname, Anton de Kom University of Suriname	STINASU	Foundation for Nature Conservation in Suriname
Trinidad	2016		Asa Wright Nature Center	Permission for research at SIMLA (Wm Beebe Research Station)	Asa Wright-SIMLA	Special Export Licence Bo0011185	Ministry of Agriculture, Land, and Fisheries
